# Supplementary material for: Are Sellar Xanthogranulomas the Climax of a Spectrum of Secondary Inflammatory Reactions to Various Sellar Lesions?
Source: NeuroSci. 2026 May 21;7(3):62. doi: 10.3390/neurosci7030062 (PMC13214703; doi:10.3390/neurosci7030062)
Supplement: Supplementary file 1 [file neurosci-07-00062-s001.zip]

Archive with 2 entries (2 files):
- XG case series_v3_Video1.mp4
- __MACOSX/._XG case series_v3_Video1.mp4
